# Supplementary material for: Intraocular Pressure Changes during Accommodation in Progressing Myopes, Stable Myopes and Emmetropes
Source: PLoS One. 2015 Oct 30;10(10):e0141839. doi: 10.1371/journal.pone.0141839 (PMC4627769; doi:10.1371/journal.pone.0141839)
Supplement: S1 Appendix — All relevant data could be found within the paper and its Supporting Information file Database. (ZIP) [file pone.0141839.s001.zip]

Archive with 3 entries (2 files):
- s1 appendix.xltx
- __MACOSX/
- __MACOSX/._s1 appendix.xltx
