# Supplementary material for: Intraocular Pressure Changes during Accommodation in Progressing Myopes, Stable Myopes and Emmetropes
Source: PLoS One. 2015 Oct 30;10(10):e0141839. doi: 10.1371/journal.pone.0141839 (PMC4627769; doi:10.1371/journal.pone.0141839)
Supplement: S1 Appendix — All relevant data could be found within the paper and its Supporting Information file Database. (ZIP) [file pone.0141839.s001.zip › s1 appendix.xltx]

## Sheet: Sheet1
ID	age	RE	IOP1	IOP2	GROUP 1	GROUP 2	IOPD	GROUP 3	SUBGROUP1	SUBGROUP2
1	18	-6	16	15	0	1	-1	1	.	.
2	15	-2.5	18	21	0	3	3	2	.	.
3	18	-4	23	22	0	2	-1	1	.	.
4	9	-5.5	20	19	0	2	-1	1	.	.
5	9	-5	20	19.5	0	2	-0.5	1	.	.
6	11	-0.5	24	26	0	3	2	1	.	.
7	9	-3	18.5	19	0	2	0.5	1	.	.
8	12	-4	14	14	0	2	0	1	.	.
9	12	-4.75	16	13	0	2	-3	1	.	.
10	16	-4.5	21	19	0	2	-2	2	.	.
11	16	-3.5	18	16	0	2	-2	2	.	.
12	11	-2.75	17	17	0	3	0	1	.	.
13	10	-2.75	10	15	0	3	5	1	.	.
14	10	-1.5	14	14	0	3	0	1	.	.
15	24	-2	15	12	0	3	-3	2	.	.
16	24	-2.25	12	10	0	3	-2	2	.	.
17	24	-3.75	15	16.5	0	2	1.5	2	.	.
18	24	-3.25	14	14.5	0	2	0.5	2	.	.
19	24	-2.5	13	13	0	3	0	2	.	.
20	24	-2.5	11	11	0	3	0	2	.	.
21	40	-5.5	17	15	0	2	-2	1	.	.
22	40	-5.5	16	16	0	2	0	1	.	.
23	25	-2.5	15	16	0	1	1	2	.	.
24	25	-4	19	17	0	2	-2	2	.	.
25	36	-2.25	14	14	0	1	0	2	.	.
26	36	-2.25	13.5	14	0	1	0.5	2	.	.
27	33	-4.25	16	16	0	2	0	2	.	.
28	33	-3.75	17	15.5	0	2	-1.5	2	.	.
29	26	-2.75	15	15.5	0	3	0.5	2	.	.
30	26	-1.75	14.5	17.5	0	3	3	2	.	.
31	29	-8	21	22	0	1	1	1	.	.
32	29	-8	21	22	0	1	1	1	.	.
33	38	-2.5	21	21	0	3	0	2	.	.
34	38	-2.5	23	23	0	3	0	2	.	.
35	33	-4	16	16.5	0	2	0.5	1	.	.
36	33	-4.5	17	21	0	2	4	1	.	.
37	23	-3.25	13	14	0	2	1	2	.	.
38	23	-2.75	14	13	0	3	-1	2	.	.
39	38	-4.5	20	21	0	2	1	2	.	.
40	38	-4	19	22	0	2	3	2	.	.
41	32	-2.5	18	17	0	3	-1	2	.	.
42	32	-3	17	18	0	2	1	2	.	.
43	30	-1.75	17	15	0	3	-2	2	.	.
44	30	-1.75	15	17.5	0	3	2.5	2	.	.
45	24	-1.5	18	20	0	3	2	2	.	.
46	24	-1.5	20	23	0	3	3	2	.	.
47	36	-2.75	18	15	0	3	-3	2	.	.
48	36	-2.5	15	15.5	0	3	0.5	2	.	.
49	33	-2	16	15	0	3	-1	2	.	.
50	33	-2	16.5	16.5	0	3	0	2	.	.
51	26	-3.75	14	15	0	2	1	1	.	.
52	26	-4.5	15	15	0	2	0	1	.	.
53	30	-4.75	17	18	0	2	1	1	.	.
54	30	-4.75	17	17.5	0	2	0.5	1	.	.
55	40	-2	13	13.5	0	3	0.5	2	.	.
56	40	-1.75	18	17	0	3	-1	2	.	.
57	38	-2.5	17	16	0	3	-1	2	.	.
58	38	-1.75	18	14	0	3	-4	2	.	.
59	31	-5	17	18.5	0	2	1.5	1	.	.
60	31	-5	21	21	0	2	0	1	.	.
61	27	-3.5	14	12.5	0	2	-1.5	1	.	.
62	27	-4.5	15	13.5	0	2	-1.5	1	.	.
63	30	-5.25	16	14	0	2	-2	1	.	.
64	30	-5.35	17	16	0	2	-1	1	.	.
65	40	-2	13	13	0	3	0	2	.	.
66	40	-2.25	12	13	0	3	1	2	.	.
67	39	-5.5	16	15	0	2	-1	1	.	.
68	39	-5.5	17	16	0	2	-1	1	.	.
69	29	-6.25	17	16	0	1	-1	1	.	.
70	29	-6.25	20	18	0	1	-2	1	.	.
71	36	-1	15	15	0	3	0	2	.	.
72	36	-1	14	15	0	3	1	2	.	.
73	24	-4	13.5	15	0	2	1.5	2	.	.
74	24	-4	14	14	0	2	0	2	.	.
75	27	-8	11	15	1	1	4	1	2	3
76	27	-8.25	10	16	1	1	6	1	2	3
77	9	-1.5	16	16	1	3	0	1	1	1
78	9	-1	13	12	1	3	-1	1	1	1
79	32	-12.5	13	11	1	1	-2	1	2	3
80	32	-10.25	12	16	1	1	4	1	2	3
81	20	-6.25	18	20	1	1	2	1	2	3
82	20	-6.75	18	17	1	1	-1	1	2	3
83	10	-3.75	13	15	1	2	2	1	1	2
84	10	-3.5	13	13	1	2	0	1	1	2
85	20	-7.5	16	18	1	1	2	1	2	3
86	20	-8	17	17	1	1	0	1	2	3
87	9	-1.25	16	18	1	3	2	1	1	1
88	9	-1.25	15	11	1	3	-4	1	1	1
89	24	-8.25	11	16	1	1	5	1	2	3
90	24	-7.5	15	16	1	1	1	1	2	3
91	34	-7.25	12	11	1	1	-1	1	2	3
92	34	-8	10	11	1	1	1	1	2	3
93	24	-11.75	20	20	1	1	0	1	2	3
94	24	-11.75	16	18	1	1	2	1	2	3
95	38	-8.5	14	13	1	1	-1	1	2	3
96	38	-8.25	16	13	1	1	-3	1	2	3
97	45	-11	13	15	1	1	2	1	2	3
98	45	-10.5	14	16	1	1	2	1	2	3
99	24	-2.5	14	16	1	3	2	2	2	1
100	24	-3.25	13	15	1	2	2	2	2	2
101	19	-6.25	18	15	1	1	-3	1	2	3
102	19	-6	20	20	1	1	0	1	2	3
103	33	-9.25	19	20	1	1	1	1	2	3
104	33	-11.5	19	21	1	1	2	1	2	3
105	9	-1.5	25	28	1	3	3	1	1	1
106	9	-0.75	23	29	1	3	6	1	1	1
107	26	-7	14	13	1	1	-1	1	2	3
108	26	-6	13	10	1	1	-3	1	2	3
109	15	-3.5	15	16	1	2	1	2	1	2
110	15	-3.5	14	14	1	2	0	2	1	2
111	10	-7.75	22	21	1	1	-1	1	1	3
112	10	-7.5	22	21	1	1	-1	1	1	3
113	29	-7.25	15	15	1	1	0	1	2	3
114	29	-7.25	14	14	1	1	0	1	2	3
115	15	-10.75	23	23	1	1	0	1	1	3
116	15	-9	25	24	1	1	-1	1	1	3
117	18	-6.5	18	22	1	1	4	1	2	3
118	18	-7	16	17	1	1	1	1	2	3
119	11	-6	16	14	1	1	-2	1	1	3
120	11	-6	15	12	1	1	-3	1	1	3
121	7	-3.75	13.4	16	1	2	2.6	1	1	2
122	7	-4.75	12.6	14	1	2	1.4	1	1	2
123	18	-11.75	7.1	7.5	1	1	0.4	1	2	3
124	18	-11.75	11.6	8.3	1	1	-3.3	1	2	3
125	18	-5.75	12.6	15.7	1	2	3.1	1	2	2
126	11	-3	14	14.6	1	2	0.6	1	1	2
127	11	-2.75	12.5	13	1	3	0.5	1	1	1
128	11	-6.75	16	18	1	1	2	1	1	3
129	11	-6.5	19.5	18	1	1	-1.5	1	1	3
130	7	-1.5	17	18.5	1	3	1.5	1	1	1
131	7	-1.75	17	14.5	1	3	-2.5	1	1	1
132	10	-3.75	11.5	11.5	1	2	0	1	1	2
133	10	-3.5	15	10	1	2	-5	1	1	2
134	11	-3.5	13.2	12	1	2	-1.2	1	1	2
135	11	-3.5	15.1	13.7	1	2	-1.4	1	1	2
136	9	-2	17	15	1	3	-2	1	1	1
137	9	-2.5	16	17	1	3	1	1	1	1
138	15	-3	18	17	1	2	-1	2	1	2
139	13	-2	16	17	1	3	1	1	1	1
140	13	-2	14	14	1	3	0	1	1	1
141	12	-5.25	17	17	1	2	0	1	1	2
142	12	-5	18	18	1	2	0	1	1	2
143	10	-6.5	16.5	18	1	1	1.5	1	1	3
144	10	-4.25	18	20	1	2	2	1	1	2
145	11	-3.25	17.5	16	1	2	-1.5	1	1	2
146	11	-3.75	18.5	15	1	2	-3.5	1	1	2
147	15	-1.25	18	17.5	1	3	-0.5	2	1	1
148	15	-2.5	20	16	1	3	-4	2	1	1
149	18	-8.5	24.5	23	1	1	-1.5	1	2	3
150	14	-2	18.5	17	1	3	-1.5	2	1	1
151	14	-1.5	16	15	1	3	-1	2	1	1
152	10	-2.25	14.5	16	1	3	1.5	1	1	1
153	10	-1	17.5	13	1	3	-4.5	1	1	1
154	13	-2.75	16	16	1	3	0	1	1	1
155	13	-2.75	18	16	1	3	-2	1	1	1
156	10	-3.25	19	19	1	2	0	1	1	2
157	10	-3.75	19	24	1	2	5	1	1	2
158	11	-3	15	14	1	2	-1	1	1	2
159	11	-3.5	18	17	1	2	-1	1	1	2
160	7	-1.25	18	17	1	3	-1	1	1	1
161	7	-1.25	18.5	17.5	1	3	-1	1	1	1
162	14	-3	23	24	1	2	1	2	1	2
163	14	-3.75	24	27	1	2	3	2	1	2
164	14	-1	18	17	1	3	-1	2	1	1
165	14	-1.5	24	22	0	3	-2	2	1	1
166	12	-5.75	19	19	1	2	0	1	1	2
167	12	-4.25	18	19	1	2	1	1	1	2
168	14	-1.75	11	11	1	3	0	2	1	1
169	14	-3.5	14	20	1	2	6	2	1	2
170	15	-6.25	24	22	1	1	-2	1	1	3
171	15	-6.25	23	23	1	1	0	1	1	3
172	13	-2.75	23	22	1	3	-1	1	1	1
173	13	-2.25	24	21	1	3	-3	1	1	1
174	18	-7	23	23	1	1	0	1	2	3
175	18	-6.75	22	23	1	1	1	1	2	3
176	7	-4.25	17.5	16.5	1	2	-1	1	1	2
177	7	-4.5	17	17.5	1	2	0.5	1	1	2
178	12	-1.25	21	17	1	3	-4	1	1	1
179	12	-1	20.5	19.5	1	3	-1	1	1	1
180	14	-1.25	20	21	1	3	1	2	1	1
181	14	-1.5	20	19	1	3	-1	2	1	1
182	18	-6.75	19	19	1	1	0	1	2	3
183	18	-6.75	18	18	1	1	0	1	2	3
184	11	-1.25	24	25	1	3	1	1	1	1
185	9	-3.25	21.5	22.5	1	2	1	1	1	2
186	10	-2.25	20	18.5	1	3	-1.5	1	1	1
187	10	-1.75	20.5	20.5	1	3	0	1	1	1
188	11	-3.25	21.5	24	1	2	2.5	1	1	2
189	11	-3.25	23.5	25.5	1	2	2	1	1	2
190	15	-3	23.5	20	1	2	-3.5	2	1	2
191	15	-3.5	23	19	1	2	-4	2	1	2
192	9	-1.5	18.5	17.5	1	3	-1	1	1	1
193	9	-3.25	20	18.5	1	2	-1.5	1	1	2
194	14	-4	19.5	19	1	2	-0.5	1	1	2
195	14	-4	18.5	17.5	1	2	-1	1	1	2
196	11	-2.75	17	19.5	1	3	2.5	1	1	1
197	11	-2.5	18	17.5	1	3	-0.5	1	1	1
198	12	-4.5	19.5	19.5	1	2	0	1	1	2
199	12	-3.75	19.5	20	1	2	0.5	1	1	2
200	12	-4.25	18	19	1	2	1	1	1	2
201	12	-3.75	16	17	1	2	1	1	1	2
202	9	-2	19.5	20.5	1	3	1	1	1	1
203	9	-2.5	20	21.5	1	3	1.5	1	1	1
204	12	-2.5	21.5	23	1	3	1.5	1	1	1
205	12	-2.5	24	23.5	1	3	-0.5	1	1	1
206	12	-3.25	22.5	23.5	1	2	1	1	1	2
207	12	-2.5	23.5	24	1	3	0.5	1	1	1
208	14	-1.75	14	13	1	3	-1	2	1	1
209	14	-1.5	13.5	12.5	1	3	-1	2	1	1
210	18	-1.5	19	18.5	1	3	-0.5	2	2	1
211	18	-0.5	23	22.5	1	3	-0.5	2	2	1
212	9	-2.25	13.5	13.5	1	3	0	1	1	1
213	9	-1.25	14.5	13.5	1	3	-1	1	1	1
214	8	-1.5	18	17	1	3	-1	1	1	1
215	8	-1.25	17	15	1	3	-2	1	1	1
216	11	-1.75	15	13.5	1	3	-1.5	1	1	1
217	11	-1	16	12.5	1	3	-3.5	1	1	1
218	11	-1.75	12	13	1	3	1	1	1	1
219	11	-2.5	13	13	1	3	0	1	1	1
220	9	-3.25	20	21	1	2	1	1	1	2
221	9	-3.5	25	27	1	2	2	1	1	2
222	9	-3.5	14	18	1	2	4	1	1	2
223	9	-4	18	14	1	2	-4	1	1	2
224	9	-4.25	20	16	1	2	-4	1	1	2
225	9	-5	19	18	1	2	-1	1	1	2
226	10	-2.25	20	22	1	3	2	1	1	1
227	10	-2	16	20	1	3	4	1	1	1
228	10	-3	16	16	1	2	0	1	1	2
229	10	-3.25	19	18	1	2	-1	1	1	2
230	11	-3.5	17	16	1	2	-1	1	1	2
231	11	-3.25	19	15	1	2	-4	1	1	2
232	14	-3.75	16	18	1	2	2	2	1	2
233	14	-4	18	18	1	2	0	2	1	2
234	10	-2	16	12	1	3	-4	1	1	1
235	10	-1.75	19	15	1	3	-4	1	1	1
236	12	-2.75	16	13	1	3	-3	1	1	1
237	12	-2.75	17	13	1	3	-4	1	1	1
238	11	-2.75	17	14	1	3	-3	1	1	1
239	11	-3	18	14	1	2	-4	1	1	2
240	11	-3	18	18.5	1	2	0.5	1	1	2
241	12	-3.25	20	17	1	2	-3	1	1	2
242	12	-4.25	16	13	1	2	-3	1	1	2
243	10	-5.5	19	20	1	2	1	1	1	2
244	10	-5	18	17	1	2	-1	1	1	2
245	14	-1.5	14	12	1	3	-2	2	1	1
246	14	-1	16	16	1	3	0	2	1	1
247	11	-4.5	18	18	1	2	0	1	1	2
248	11	-4.5	18	18	1	2	0	1	1	2
249	13	-4.5	15	17	1	2	2	1	1	2
250	13	-4.25	24	21	1	2	-3	1	1	2
251	11	-1.5	19	17	1	3	-2	1	1	1
252	11	-0.5	19	14	1	3	-5	1	1	1
253	10	-0.75	15	16	1	3	1	1	1	1
254	10	-1.25	15	15	1	3	0	1	1	1
255	13	-4.5	16	16	1	2	0	1	1	2
256	13	-4	17	17	1	2	0	1	1	2
257	15	-3	20	18	1	2	-2	2	1	2
258	15	-3.5	17	16	1	2	-1	2	1	2
259	14	-2.75	19	19	1	3	0	2	1	2
260	14	-3	20	17	1	2	-3	2	1	2
261	9	-0.5	19	21	1	3	2	1	1	1
262	9	-0.5	22	23	1	3	1	1	1	1
263	12	-4.5	14	15	1	2	1	1	1	2
264	12	-4.25	13	17	1	2	4	1	1	2
265	18	-1.5	17	17	1	3	0	2	2	1
266	18	-1.5	18	16	1	3	-2	2	2	1
267	13	-3	15	13	1	2	-2	1	1	2
268	13	-3.75	15	15	1	2	0	1	1	2
269	15	-4.75	21	22	1	2	1	2	1	2
270	15	-4.5	18.5	17	1	2	-1.5	2	1	2
271	25	0	16	13	2	0	-3	0	.	.
272	25	0	13	13	2	0	0	0	.	.
273	24	-2	16	16	2	0	0	0	.	.
274	24	0.25	15	17	2	0	2	0	.	.
275	24	0	20	18	2	0	-2	0	.	.
276	24	1.5	16	17	2	0	1	0	.	.
277	23	0.5	12	13	2	0	1	0	.	.
278	23	0.75	11	11	2	0	0	0	.	.
279	23	-0.5	16	16	2	0	0	0	.	.
280	23	0.25	14	15	2	0	1	0	.	.
281	18	-0.25	16	18	2	0	2	0	.	.
282	18	0	22	20	2	0	-2	0	.	.
283	23	0.25	13	18	2	0	5	0	.	.
284	23	0.5	12	17	2	0	5	0	.	.
285	27	0.5	16	18	2	0	2	0	.	.
286	27	0.25	17	16	2	0	-1	0	.	.
287	41	-0.5	19	19	2	0	0	0	.	.
288	41	0	18	16	2	0	-2	0	.	.
289	20	0.25	28	25	2	0	-3	0	.	.
290	20	0.5	26	25	2	0	-1	0	.	.
291	23	-0.25	19	17	2	0	-2	0	.	.
292	23	-0.5	18	15	2	0	-3	0	.	.
293	24	0.25	18	15	2	0	-3	0	.	.
294	24	0.5	16.5	14.6	2	0	-1.9	0	.	.
295	23	-0.5	19	10	2	0	-9	0	.	.
296	23	-0.5	18	17	2	0	-1	0	.	.
297	30	0.25	17	15	2	0	-2	0	.	.
298	30	-0.25	15	16	2	0	1	0	.	.
299	33	0	16	15	2	0	-1	0	.	.
300	33	0.25	15	19	2	0	4	0	.	.
301	24	-0.5	13	12	2	0	-1	0	.	.
302	24	0	14	12	2	0	-2	0	.	.
303	27	0.25	16	10	2	0	-6	0	.	.
304	27	0.5	16	13	2	0	-3	0	.	.
305	24	-0.25	21	23	2	0	2	0	.	.
306	24	-0.5	19	19	2	0	0	0	.	.
307	24	-0.5	13	16	2	0	3	0	.	.
308	24	-0.5	15	16	2	0	1	0	.	.
309	45	0.25	24	19	2	0	-5	0	.	.
310	45	0	22	21	2	0	-1	0	.	.
311	30	0	19	20	2	0	1	0	.	.
312	30	0	20	18	2	0	-2	0	.	.
313	31	0	18	20	2	0	2	0	.	.
314	31	0	17	19	2	0	2	0	.	.
315	38	0	13	15	2	0	2	0	.	.
316	38	0	12	11	2	0	-1	0	.	.
317	39	0	14	14	2	0	0	0	.	.
318	39	0	13	15	2	0	2	0	.	.
